# Supplementary material for: Fabrication of Biomedical Ti-Zr-Nb by Reducing Metal Oxides with Calcium Hydride
Source: J Funct Biomater. 2023 May 13;14(5):271. doi: 10.3390/jfb14050271 (PMC10219185; doi:10.3390/jfb14050271)
Supplement: Supplementary file 1 [file jfb-14-00271-s001.zip]

Archive with 1 entries (1 files):
- jfb-2367395-supplementary.pdf
